# Supplementary material for: The CRISPR/Cas-associated scaRNA modulates efeUOB expression and stress responses in Neisseria meningitidis
Source: Microlife. 2026 Jul 20;7:uqag027. doi: 10.1093/femsml/uqag027 (PMC13431127; doi:10.1093/femsml/uqag027)
Supplement: uqag027_Supplemental_Files [file uqag027_supplemental_files.zip]

Archive with 11 entries (11 files):
- Figure captions and Table titles.docx
- Figure S1_Supplementary Data.eps
- Figure S2_Supplementary Data.eps
- Figure S3_Supplementary Data.eps
- Supplementary_Figures_S4_new.eps
- Supplementary_Figure_S5_new.eps
- Table S2_Supplementary Data.docx
- Table S3_Supplementary Data.docx
- Table S4_Supplementary Data.docx
- Table S5_Supplementary Data.docx
- Table_S1_Supplementary_Data_new.docx
